# Supplementary material for: Cryptosporidium hominis Phylogenomic Analysis Reveals Separate Lineages With Continental Segregation
Source: Front Genet. 2021 Oct 14;12:740940. doi: 10.3389/fgene.2021.740940 (PMC8552020; doi:10.3389/fgene.2021.740940)
Supplement: Supplementary file 1 [file Table1.xlsx]

## Sheet: Supp. Table 1
Nombre_del_archivo	Species	Continent	TotalBases	LargestScaffold	N50	NumScaffolds	AltSNPs	meanDepth	medianDepth	SRA_Name	AlignedBasesUdeA01	AvgIdentityUdeA01	TotalSNPsUdeA01	Busco Complete (%)	Busco single-copy (%)	Busco duplicated (%)	Busco Fragmented (%)	Busco Missing (%)
Ccun_SRR6813608	C_cuniculus	-	8485560	11171	674	15605	-	-	-	SRR6813608	82.36	99.37	25822	66.7	66.7	0	11.2	22.1
Ccun_SRR7895182	C_cuniculus	-	6922555	12814	1287	7787	-	-	-	SRR7895182	98.34	99.39	29006	80.1	79.7	0.4	9.2	10.7
Chom_AFRICA_Afr1	C_hominis	AFRICA	9082575	446767	251186	98	373	269.896	207.066	SRR11843813	99.03	99.91	3161	98.2	98.2	0	0.6	1.2
Chom_AFRICA_Afr10	C_hominis	AFRICA	9075382	1177244	597267	39	57	203.137	200.981	SRR11843788	99.5	99.92	2548	98.6	98.6	0	0.4	1
Chom_AFRICA_Afr11	C_hominis	AFRICA	8768463	99152	26305	784	241	186.629	108.819	SRR11843787	99.36	99.89	3766	92.4	92.4	0	2	5.6
Chom_AFRICA_Afr12	C_hominis	AFRICA	9068071	946370	341595	75	64	191.777	206.328	SRR11843786	99.54	99.9	3472	98.6	98.6	0	0.4	1
Chom_AFRICA_Afr13	C_hominis	AFRICA	9073830	1789668	628477	39	55	229.821	229.871	SRR11843811	99.52	99.9	3468	98.4	98.4	0	0.6	1
Chom_AFRICA_Afr14	C_hominis	AFRICA	9075760	986692	588493	39	50	188.346	199.763	SRR11843810	99.52	99.89	3603	98.6	98.6	0	0.4	1
Chom_AFRICA_Afr15	C_hominis	AFRICA	9071347	1179782	523708	41	30	192.4	199.114	SRR11843809	99.54	99.9	3424	98.6	98.6	0	0.4	1
Chom_AFRICA_Afr16	C_hominis	AFRICA	9069814	1575605	588467	41	36	181.899	190.547	SRR11843808	99.53	99.9	3452	98.6	98.6	0	0.4	1
Chom_AFRICA_Afr17	C_hominis	AFRICA	9072278	1225022	676010	43	112	174.782	196.601	SRR11843807	99.5	99.91	3183	98.4	98.2	0.2	0.6	1
Chom_AFRICA_Afr18	C_hominis	AFRICA	9072826	1179869	651797	41	51	241.622	238.355	SRR11843806	99.52	99.9	3465	98.6	98.6	0	0.4	1
Chom_AFRICA_Afr2	C_hominis	AFRICA	9087466	1327059	962270	22	58	697.914	713.542	SRR11843812	99.54	99.9	3125	98.6	98.4	0.2	0.4	1
Chom_AFRICA_Afr20	C_hominis	AFRICA	9069349	959000	342042	66	320	152.389	162.969	SRR11843805	99.52	99.9	3619	98.6	98.6	0	0.4	1
Chom_AFRICA_Afr21	C_hominis	AFRICA	9071249	1108755	731796	34	58	240.749	245.631	SRR11843804	99.53	99.9	3418	98.6	98.6	0	0.4	1
Chom_AFRICA_Afr22	C_hominis	AFRICA	9070641	1186118	873993	25	51	176.464	170.915	SRR11843803	99.53	99.9	3191	98.6	98.6	0	0.4	1
Chom_AFRICA_Afr23	C_hominis	AFRICA	9068670	1255038	861917	33	50	217.427	219.881	SRR11843802	99.54	99.9	3397	98.6	98.6	0	0.4	1
Chom_AFRICA_Afr24	C_hominis	AFRICA	9069448	1135867	588527	35	45	204.216	212.38	SRR11843800	99.53	99.9	3464	98.6	98.6	0	0.4	1
Chom_AFRICA_Afr25	C_hominis	AFRICA	9070741	1063120	873991	37	70	230.65	238.856	SRR11843799	99.52	99.91	3240	98.6	98.6	0	0.4	1
Chom_AFRICA_Afr26	C_hominis	AFRICA	9067572	1114918	577862	38	66	174.366	184.132	SRR11843798	99.53	99.9	3370	98.4	98.4	0	0.6	1
Chom_AFRICA_Afr29	C_hominis	AFRICA	8961676	555027	124264	200	1011	16.8842	17.3062	SRR11843797	99.64	99.89	3777	98.4	98.4	0	0.4	1.2
Chom_AFRICA_Afr3	C_hominis	AFRICA	9065851	1269111	721535	30	146	401.798	421.382	SRR11843801	99.09	99.9	3103	98.6	98.6	0	0.4	1
Chom_AFRICA_Afr30	C_hominis	AFRICA	9116709	502127	221797	91	260	191.531	192.863	SRR11843796	99.04	99.9	3457	98.6	98.6	0	0.4	1
Chom_AFRICA_Afr33	C_hominis	AFRICA	9037195	484636	116724	190	272	62.53	52.0235	SRR11843795	99.64	99.9	3605	97.4	97.4	0	1.2	1.4
Chom_AFRICA_Afr34	C_hominis	AFRICA	9072084	1066599	641037	32	164	224.01	257.748	SRR11843794	99.53	99.9	3637	98.6	98.6	0	0.4	1
Chom_AFRICA_Afr35	C_hominis	AFRICA	9075474	974236	512461	45	185	140.917	158.687	SRR11843793	99.49	99.9	3630	98.6	98.6	0	0.4	1
Chom_AFRICA_Afr5	C_hominis	AFRICA	9058511	1273449	670707	30	141	360.559	374.11	SRR11843792	99.54	99.91	3100	98.6	98.6	0	0.4	1
Chom_AFRICA_Afr6	C_hominis	AFRICA	9074920	1324410	1079487	20	38	534.244	526.87	SRR11843791	99.52	99.9	3114	98.6	98.6	0	0.4	1
Chom_AFRICA_Afr7	C_hominis	AFRICA	9069472	1262243	758651	37	46	171.72	185.477	SRR11843790	99.53	99.91	3159	98.6	98.6	0	0.4	1
Chom_AFRICA_Afr9	C_hominis	AFRICA	9069109	1116363	774541	33	63	175.919	174.288	SRR11843789	99.52	99.9	3479	98.6	98.6	0	0.4	1
Chom_AFRICA_SWEH1	C_hominis	AFRICA	9040084	195360	42615	465	189	128.879	137.264	SRR3098102	99.53	99.88	3421	95.4	95.4	0	2.4	2.2
Chom_AFRICA_SWEH2	C_hominis	AFRICA	8566386	46671	7054	1729	636	33.2624	34.104	SRR3098103	99.9	99.81	3701	90.8	90.8	0	3.8	5.4
Chom_AFRICA_SWEH3	C_hominis	AFRICA	8624668	109055	9439	1418	950	48.9584	50.2017	SRR3098107	99.89	99.82	3772	91	91	0	4.4	4.6
Chom_AFRICA_SWEH4	C_hominis	AFRICA	8545115	134875	12806	1216	879	36.6771	36.9641	SRR3098108	99.76	99.81	3815	87.8	87.6	0.2	5.6	6.6
Chom_AFRICA_SWEH7	C_hominis	AFRICA	2511238	5448	1430	1722	297	36.5	34.4681	SRR3098111	99.85	99.62	1376	16.3	16.3	0	5	78.7
Chom_AMERICA_30976	C_hominis	AMERICA	9072323	1264826	462877	44	79	439.761	447.899	SRR1557959	99.52	99.9	3513	98.6	98.6	0	0.4	1
Chom_AMERICA_37999	C_hominis	AMERICA	9063907	344129	125098	165	0	1.30729	1.10399	SRR1558150	99.38	99.93	2544	98.4	98.4	0	0.6	1
Chom_AMERICA_SWEH12	C_hominis	AMERICA	8622172	82878	16799	207	205	38.9829	40.7561	SRR3098105	99.87	99.88	2427	98.4	98.4	0	0.4	1.2
Chom_AMERICA_TU502	C_hominis	AMERICA	9078591	1269833	874341	1064	12	136.181	97.2043	SRR1015747	99.49	99.92	2597	93.8	93.8	0	2.8	3.4
Chom_AMERICA_UdeA01	C_hominis	AMERICA	9035451	418610	91645	23	115	46.2908	47.8041	ERR970586	100	100	0	98.6	98.6	0	0.4	1
Chom_AMERICA_UdeAa567	C_hominis	AMERICA	9052438	406801	93658	248	107	10.2264	10.4676	SRR14522748	99.52	99.93	2655	98.6	98.6	0	0.4	1
Chom_ASIA_0054	C_hominis	ASIA	9072806	1300931	777403	26	51	33.4303	21.5624	ERR2240054	99.51	99.9	3334	98.6	98.6	0	0.4	1
Chom_ASIA_0055	C_hominis	ASIA	9073324	1270196	718555	26	64	38.9845	24.1352	ERR2240055	99.52	99.91	3413	98.6	98.6	0	0.4	1
Chom_ASIA_0056	C_hominis	ASIA	9071949	1320584	875129	22	34	43.0328	27.6677	ERR2240056	99.07	99.91	3339	98.6	98.6	0	0.4	1
Chom_ASIA_0057	C_hominis	ASIA	9072230	2230853	875278	23	44	40.5236	24.9196	ERR2240057	99.07	99.9	3368	98.6	98.6	0	0.4	1
Chom_ASIA_0060	C_hominis	ASIA	9075297	1145480	512942	48	52	290.237	236.865	ERR2240060	99.51	99.9	3341	98.6	98.6	0	0.4	1
Chom_ASIA_0061	C_hominis	ASIA	9083561	1667928	874137	34	21	418.035	364.082	ERR2240061	99.5	99.9	3444	98.6	98.6	0	0.4	1
Chom_ASIA_0063	C_hominis	ASIA	9080963	1301334	777648	26	25	726.636	569.761	ERR2240063	99.51	99.9	3324	98.6	98.6	0	0.4	1
Chom_ASIA_0064	C_hominis	ASIA	9079179	2154531	874052	31	28	501.078	438.712	ERR2240064	99.52	99.9	3305	98.6	98.6	0	0.4	1
Chom_ASIA_0065	C_hominis	ASIA	9074237	946486	636246	31	38	430.611	321.708	ERR2240065	99.37	99.9	3430	98.6	98.6	0	0.4	1
Chom_ASIA_0066	C_hominis	ASIA	9076188	2451108	875619	27	23	388.733	271.274	ERR2240066	99.52	99.9	3329	98.6	98.6	0	0.4	1
Chom_ASIA_0067	C_hominis	ASIA	9076442	1318809	491704	53	112	288.474	242.443	ERR2240067	99.52	99.9	3428	98.6	98.6	0	0.4	1
Chom_ASIA_0068	C_hominis	ASIA	9076482	1402427	875282	28	43	625.659	442.023	ERR2240068	99.52	99.9	3414	98.6	98.6	0	0.4	1
Chom_ASIA_0070	C_hominis	ASIA	9078918	992685	662266	37	43	215.955	159.047	ERR2240070	99.51	99.9	3416	98.6	98.6	0	0.4	1
Chom_ASIA_0071	C_hominis	ASIA	9075546	1322161	515679	34	34	467.856	349.873	ERR2240071	99.53	99.9	3382	98.6	98.6	0	0.4	1
Chom_ASIA_0072	C_hominis	ASIA	9076019	1626857	728983	44	32	426.989	295.817	ERR2240072	99.52	99.9	3338	98.6	98.6	0	0.4	1
Chom_ASIA_0073	C_hominis	ASIA	9078972	1135372	471751	45	36	415.371	365.814	ERR2240073	99.52	99.9	3245	98.6	98.6	0	0.4	1
Chom_ASIA_0074	C_hominis	ASIA	9077596	2022443	631241	32	39	390.002	301.373	ERR2240074	99.08	99.9	3195	98.6	98.6	0	0.4	1
Chom_ASIA_0075	C_hominis	ASIA	9074188	1179523	468286	48	83	298.018	252.25	ERR2240075	99.52	99.9	3360	98.6	98.6	0	0.4	1
Chom_ASIA_0076	C_hominis	ASIA	9082843	1270069	636469	33	35	568.264	444.808	ERR2240076	99.5	99.9	3324	98.6	98.6	0	0.4	1
Chom_ASIA_0077	C_hominis	ASIA	9076450	1073467	624674	37	38	385.435	291.917	ERR2240077	99.51	99.9	3416	98.6	98.6	0	0.4	1
Chom_ASIA_0078	C_hominis	ASIA	9076843	1324947	549129	33	29	466.737	391.139	ERR2240078	99.51	99.9	3383	98.6	98.6	0	0.4	1
Chom_ASIA_0079	C_hominis	ASIA	9074555	973801	421662	63	42	327.612	292.401	ERR2240079	99.53	99.9	3309	98.6	98.6	0	0.4	1
Chom_ASIA_0080	C_hominis	ASIA	9104502	1198148	601836	56	136	486.24	592.331	ERR2240080	99.4	99.9	3410	98.6	98.6	0	0.4	1
Chom_ASIA_0081	C_hominis	ASIA	9071325	1068179	416326	77	35	216.263	198.965	ERR2240081	99.56	99.9	3354	98.6	98.6	0	0.4	1
Chom_ASIA_0082	C_hominis	ASIA	9074019	1042501	177671	98	62	134.008	115.921	ERR2240082	99.54	99.9	3438	98.6	98.6	0	0.4	1
Chom_ASIA_0083	C_hominis	ASIA	9080081	776128	382743	58	46	481.715	451.45	ERR2240083	99.51	99.9	3303	98.6	98.6	0	0.4	1
Chom_ASIA_0084	C_hominis	ASIA	9073318	1039499	421664	73	83	243.521	215.863	ERR2240084	99.54	99.9	3425	98.6	98.6	0	0.4	1
Chom_ASIA_2072	C_hominis	ASIA	9077872	1115281	853339	33	34	398.349	267.841	ERR2722072	99.51	99.9	3409	98.6	98.6	0	0.4	1
Chom_ASIA_SWEH6	C_hominis	ASIA	8738901	103376	18731	987	149	39.1063	40.3809	SRR3098110	99.89	99.82	3594	93.4	93.4	0	2.2	4.4
Chom_EU_4118	C_hominis	EU	6707885	14064	2380	3082	23824	6.48649	6.02924	ERR2854118	96.89	93.9	321124	67.9	67.1	0.8	6.4	25.7
Chom_EU_4120	C_hominis	EU	4022924	8946	1735	2361	9819	4.84143	4.45137	ERR2854120	98.24	97.89	64682	42.4	42	0.4	6.4	51.2
Chom_EU_4127	C_hominis	EU	8742676	110108	15179	1113	26580	9.37771	8.63524	ERR2854127	99.4	99.67	16858	96	96	0	1.6	2.4
Chom_EU_4128	C_hominis	EU	4134939	17649	1705	2448	241	7.43127	4.27105	ERR2854128	96.97	96.83	100326	41	40.6	0.4	6.2	52.8
Chom_EU_6919	C_hominis	EU	9585448	246855	78265	542	60274	33.2947	13.1352	ERR2366919	98.95	99.87	4890	98.4	98.4	0	0.6	1
Chom_EU_6925	C_hominis	EU	10587153	37532	5314	3217	112225	33.1684	32.8094	ERR2366925	98.96	98.96	66721	79.5	74.1	5.4	8.8	11.7
Chom_EU_6926	C_hominis	EU	9133446	1269446	873949	55	70	359.745	20.473	ERR2366926	99.24	99.91	3121	98.6	98.6	0	0.4	1
Chom_EU_6927	C_hominis	EU	9133444	1098456	560639	77	192	142.393	171.582	ERR2366927	99.23	99.91	3034	98.6	98.6	0	0.4	1
Chom_EU_6928	C_hominis	EU	9089989	1269836	874062	41	84	205.872	203.756	ERR2366928	99.37	99.92	2573	98.6	98.6	0	0.4	1
Chom_EU_6933	C_hominis	EU	9110622	870280	360481	89	3658	58.2156	67.1855	ERR2366933	99.28	99.9	3324	98.6	98.6	0	0.4	1
Chom_EU_6934	C_hominis	EU	7675265	22802	2997	2990	34409	7.12366	6.86897	ERR2366934	99.05	98.42	96322	77.3	77.1	0.2	8.2	14.5
Chom_EU_6935	C_hominis	EU	9093694	1055330	344490	82	8353	42.9073	46.6345	ERR2366935	99.35	99.92	2636	98.6	98.6	0	0.4	1
Chom_EU_6936	C_hominis	EU	9132951	1176958	792005	86	1563	58.46	78.1841	ERR2366936	99.28	99.92	2788	98.6	98.6	0	0.4	1
Chom_EU_6937	C_hominis	EU	9109737	1320252	1106561	40	105	306.342	271.568	ERR2366937	99.32	99.92	2564	98.6	98.6	0	0.4	1
Chom_EU_6939	C_hominis	EU	9131254	473978	132626	199	42004	24.7846	28.561	ERR2366939	99.22	99.84	6569	98.6	98.6	0	0.4	1
Chom_EU_6940	C_hominis	EU	9105352	75927	17366	838	51043	12.4498	12.53	ERR2366940	99.35	99.57	25849	98	97.6	0.4	0.6	1.4
Chom_EU_6942	C_hominis	EU	9095076	322342	88978	220	28495	24.2506	25.7222	ERR2366942	99.37	99.87	4972	98.2	98.2	0	0.6	1.2
Chom_EU_6944	C_hominis	EU	9198143	1177326	868980	104	252	90.8235	14.9275	ERR2366944	99.03	99.92	2726	98.6	98.6	0	0.4	1
Chom_EU_6945	C_hominis	EU	9163699	1129983	731336	109	5328	55.3525	54.115	ERR2366945	99.1	99.91	2736	98.6	98.6	0	0.4	1
Chom_EU_6946	C_hominis	EU	9197591	250446	48764	435	85680	19.1414	19.032	ERR2366946	99.12	99.36	39607	98.4	98.4	0	0.4	1.2
Chom_EU_H51	C_hominis	EU	9075397	1271350	433045	40	47	230.745	224.537	ERR2889329	99.48	99.92	2576	98.6	98.6	0	0.4	1
Chom_EU_H55	C_hominis	EU	9074365	1271351	753432	35	64	201.89	202.924	ERR2889330	99.49	99.92	2522	98.6	98.6	0	0.4	1
Chom_EU_H56	C_hominis	EU	9077577	1270952	721306	38	54	282.778	256.158	ERR2889331	99.49	99.92	2528	98.6	98.6	0	0.4	1
Chom_EU_H57	C_hominis	EU	9075702	1006225	510871	47	129	162.527	155.901	ERR2889332	99.47	99.92	2610	98.6	98.6	0	0.4	1
Chom_EU_H58	C_hominis	EU	8085331	145980	24661	794	394	162.274	41.944	ERR2889333	99.7	99.91	2850	89	88.6	0.4	2.6	8.4
Chom_EU_H59	C_hominis	EU	9072501	997159	578448	39	70	148.067	151.385	ERR2889334	99.51	99.92	2542	98.6	98.6	0	0.4	1
Chom_EU_H60	C_hominis	EU	9074903	1271066	527199	33	83	179.899	183.195	ERR2889335	99.44	99.92	2512	98.6	98.6	0	0.4	1
Chom_EU_H61	C_hominis	EU	9069888	1269844	495148	34	66	212.478	204.291	ERR2889336	99.5	99.92	2535	98.6	98.6	0	0.4	1
Chom_EU_H62	C_hominis	EU	9074999	1401255	644347	42	55	223.503	216.066	ERR2889337	99.49	99.92	2494	98.6	98.6	0	0.4	1
Chom_EU_H63	C_hominis	EU	9073754	591087	320981	61	183	259.243	216.999	ERR2889338	99.53	99.92	2604	98.4	98.4	0	0.6	1
Chom_EU_H64	C_hominis	EU	9055693	671766	254307	88	398	220.948	174.368	ERR2889339	99.62	99.92	2711	98.6	98.6	0	0.4	1
Chom_EU_H65	C_hominis	EU	9087499	1072502	376256	49	133	222.806	204.799	ERR2889340	99.51	99.92	2619	98.4	98.4	0	0.6	1
Chom_EU_H67	C_hominis	EU	9085863	605385	253126	86	155	151.821	163.68	ERR2889348	99.53	99.92	2628	98.6	98.6	0	0.4	1
Chom_EU_H68	C_hominis	EU	9082414	1270402	686763	44	72	207.268	208.659	ERR2889349	99.5	99.92	2572	98.6	98.6	0	0.4	1
Chom_EU_H69	C_hominis	EU	9097712	1282339	591608	34	50	218.605	197.24	ERR2889350	99.5	99.92	2528	98.6	98.6	0	0.4	1
Chom_EU_H70	C_hominis	EU	9089088	1273311	433459	45	79	202.961	177.928	ERR2889351	99.51	99.92	2684	98.6	98.6	0	0.4	1
Chom_EU_H71	C_hominis	EU	9091160	1668074	516414	40	61	231.807	197.857	ERR2889352	99.49	99.93	2586	98.6	98.6	0	0.4	1
Chom_EU_H72	C_hominis	EU	9065981	516691	156937	111	176	267.869	219.109	ERR2889353	99.55	99.93	2557	98	97.8	0.2	1	1
Chom_EU_SWEH10	C_hominis	EU	9003492	217814	35511	565	327	54.9362	58.9209	SRR3098114	99.06	99.82	2934	93	93	0	4	3
Chom_EU_SWEH11	C_hominis	EU	7402220	32404	5411	2021	356	28.8197	29.1347	SRR3098104	99.83	99.79	2505	73.7	73.5	0.2	8.4	17.9
Chom_EU_SWEH13	C_hominis	EU	7837587	45531	6434	1787	154	27.9764	26.0921	SRR3098106	99.84	99.85	2526	92.8	92.6	0.2	1.6	5.6
Chom_EU_SWEH5	C_hominis	EU	8638723	104070	15084	1098	391	38.3305	39.7373	SRR3098109	99.9	99.78	4496	94.2	94	0.2	2.8	3
Chom_EU_SWEH8	C_hominis	EU	8992098	171241	37383	551	123	34.3151	36.2055	SRR3098112	99.44	99.87	2808	96	96	0	2	2
Chom_EU_SWEH9	C_hominis	EU	1148020	3775	1302	858	274	18.1335	17.5133	SRR3098113	99.91	99.58	692	6.2	6.2	0	2	91.8
Chom_EU_UKH1	C_hominis	EU	9077754	1300818	1076848	22	42	195.914	116.366	SRR1015721	99.49	99.92	2592	98.6	98.6	0	0.4	1
Chom_EU_UKH3	C_hominis	EU	9050599	531504	120387	190	73	31.2927	31.0479	SRR6131684	99.58	99.92	2484	98.6	98.6	0	0.4	1
Chom_EU_UKH4	C_hominis	EU	8980744	388369	86272	321	156	233.371	205.803	SRR6143718	99.71	99.91	3129	98.6	98.6	0	0.4	1
Chom_EU_UKH5	C_hominis	EU	8978856	373879	78255	381	99	251.252	222.344	SRR6144056	99.73	99.92	2756	98.2	98.2	0	0.4	1.4
Chom_EU_UKH6	C_hominis	EU	3701853	11512	2028	1906	152	100.758	87.3066	SRR7895183	99.98	99.9	1657	58	57.8	0.2	2.2	39.8
Chom_OCEANIA_NZ01	C_hominis	OCEANIA	9077536	1006497	313483	59	57	77.2169	69.2101	SRR14089464	99.47	99.91	2557	98.6	98.6	0	0.4	1
Chom_OCEANIA_NZ02	C_hominis	OCEANIA	9049504	1115448	322572	91	107	63.2817	59.4396	SRR14089463	99.58	99.92	2534	98.6	98.6	0	0.4	1
Cmel_SRR1179185UKMEL1	C_mealeagridis	-	8973200	732862	322908	57	-	-	-	SRR1179185	97.34	91.71	614662	98.6	98.6	0	0.4	1
Cmel_SRR6813720UKMEL3	C_mealeagridis	-	9028762	214804	62491	421	-	-	-	SRR6813720	97.03	91.73	610934	98.4	98	0.4	0.6	1
Cmel_SRR6813896UKMEL4	C_mealeagridis	-	9150400	296518	110331	167	-	-	-	SRR6813896	97.21	91.7	616760	98	97	1	1	1
Cpar_IowaII	C_parvum	-	9102324	1344712	1104417	8	-	-	-	IowaII	98.91	96.85	222984	98.2	98.2	0	0.6	1.2
Cpar_SRR6117460UKP2	C_parvum	-	9113527	859882	216383	118	-	-	-	SRR6117460	99.01	96.85	224163	98.4	98.4	0	0.6	1
Cpar_SRR6147472UKP3	C_parvum	-	9636677	364354	51320	2971	-	-	-	SRR6147472	97.14	96.91	221411	96.2	96.2	0	2.4	1.4
Cpar_SRR6147581UKP4	C_parvum	-	9429553	418794	62049	1933	-	-	-	SRR6147581	97.97	96.9	222646	97.2	97.2	0	1.8	1
Cpar_SRR6147587UKP5	C_parvum	-	9017288	376426	68305	473	-	-	-	SRR6147587	99.1	96.86	222269	98.4	98.4	0	0.6	1
Cpar_SRR6147945UKP6	C_parvum	-	9129374	1336351	383563	64	-	-	-	SRR6147945	98.93	96.85	223706	98.4	98.4	0	0.6	1
Cpar_SRR6147964UKP7	C_parvum	-	9007490	340451	67504	555	-	-	-	SRR6147964	99.21	96.86	221814	98.4	98.4	0	0.6	1
Cpar_SRR6148259UKP8	C_parvum	-	9108067	787834	95411	451	-	-	-	SRR6148259	99.03	96.87	223618	98.6	98.6	0	0.4	1
Cpar_SRR6813718UKP14	C_parvum	-	8221521	43566	5120	2787	-	-	-	SRR6813718	97.37	97.06	193940	95.8	95.6	0.2	0.6	3.6
Cpar_SRR6813719UKP15	C_parvum	-	8904901	94121	10293	1830	-	-	-	SRR6813719	97.83	96.97	212246	98.4	98.4	0	0.6	1
